# Supplementary material for: Quality of Life Measurement in Dogs and Cats: A Scoping Review of Generic Tools
Source: Animals (Basel). 2022 Feb 8;12(3):400. doi: 10.3390/ani12030400 (PMC8833627; doi:10.3390/ani12030400)
Supplement: Supplementary file 1 [file animals-12-00400-s001.zip]

Archive with 1 entries (1 files):
- animals-1524087 - supplementary.pdf
